# Supplementary material for: Fucoidan from Lessonia trabeculata Induces Apoptosis through Caspase Dependent and Caspase-Independent Activation in 4T1 Breast Adenocarcinoma In Vitro
Source: Mar Drugs. 2024 May 29;22(6):251. doi: 10.3390/md22060251 (PMC11205089; doi:10.3390/md22060251)
Supplement: Supplementary file 1 [file marinedrugs-22-00251-s001.zip]

Archive with 1 entries (1 files):
- marinedrugs-2941085-supplementary.pdf
